# Supplementary material for: Identification and Functional Implications of the E5 Oncogene Polymorphisms of Human Papillomavirus Type 16
Source: Trop Med Infect Dis. 2024 Jun 26;9(7):140. doi: 10.3390/tropicalmed9070140 (PMC11281449; doi:10.3390/tropicalmed9070140)
Supplement: Supplementary file 1 [file tropicalmed-09-00140-s001.zip]

Archive with 1 entries (1 files):
- tropicalmed-2973093-supplementary.pdf
